# Supplementary material for: Reduction in Placental Metal and Metalloid in Preeclampsia: A Case–Control Study
Source: Nutrients. 2024 Mar 7;16(6):769. doi: 10.3390/nu16060769 (PMC10974158; doi:10.3390/nu16060769)
Supplement: Supplementary file 1 [file nutrients-16-00769-s001.zip]

Archive with 1 entries (1 files):
- nutrients-2862480-supplementary.pdf
